# Supplementary material for: Viral miRNAs in plasma and urine divulge JC polyomavirus infection
Source: Virol J. 2014 Sep 2;11:158. doi: 10.1186/1743-422X-11-158 (PMC4168162; doi:10.1186/1743-422X-11-158)
Supplement: Supplementary file 1 — Additional file 1: Table S1: Calculated contributions of non-specific detection. Based on the calibration curves for each specific assay, the concentration of the specific miRNA in every sample is calculated. Based on that concentration and the calibration curves for the non-specific assays, a calculated Cq value is then determined for each of the other assays. In case this calculated Cq value is higher than 40, it is assumed that there is no contribution of non-specific detection of that particular miRNA in that particular assay. This approach is also visually presented in Additional file 2: Figure S1. (ZIP 28 KB) [file 12985_2014_2490_MOESM1_ESM.zip]

Archive with 1 entries (1 files):
- 1339612096133134_add1.xlsx
