# Supplementary material for: Viral miRNAs in plasma and urine divulge JC polyomavirus infection
Source: Virol J. 2014 Sep 2;11:158. doi: 10.1186/1743-422X-11-158 (PMC4168162; doi:10.1186/1743-422X-11-158)
Supplement: Supplementary file 1 — Additional file 1: Table S1: Calculated contributions of non-specific detection. Based on the calibration curves for each specific assay, the concentration of the specific miRNA in every sample is calculated. Based on that concentration and the calibration curves for the non-specific assays, a calculated Cq value is then determined for each of the other assays. In case this calculated Cq value is higher than 40, it is assumed that there is no contribution of non-specific detection of that particular miRNA in that particular assay. This approach is also visually presented in Additional file 2: Figure S1. (ZIP 28 KB) [file 12985_2014_2490_MOESM1_ESM.zip › 1339612096133134_add1.xlsx]

## Sheet: Plasma
	Measured Cq				Calculated Cq aspecific								Calculated specific concentration
Sample ID	Average Cq jcv-miR-J1-5p	Average Cq jcv-miR-J1a-5p	Average Cq bkv-miR-B1-5p		J1a in J1 assay	B1 in J1 assay	J1 in J1a assay	B1 in J1a assay	J1 in B1 assay	J1a in B1 assay			log copies/µL extract jcv-miR-J1-5p	log copies/µL extract jcv-miR-J1a-5p	log copies/µL extract bkv-miR-B1-5p
HS01	40	37.51	40		44.6385	51.1847	49.1766	45.8021	50.851	40.0597			-0.919108	-0.360477	-0.930612
HS02	40	35.095	35.635		42.5736	48.0134	49.1766	41.3195	50.851	37.8363			-0.919108	0.26582	0.257143
HS03	38.275	40	40		46.7675	51.1847	47.3575	45.8021	49.2062	42.3521			-0.455523	-1.00622	-0.930612
HS04	40	40	40		46.7675	51.1847	49.1766	45.8021	50.851	42.3521			-0.919108	-1.00622	-0.930612
HS05	40	40	40		46.7675	51.1847	49.1766	45.8021	50.851	42.3521			-0.919108	-1.00622	-0.930612
HS06	38.04	37.175	40		44.3521	51.1847	47.1097	45.8021	48.9821	39.7513			-0.392368	-0.2736	-0.930612
HS07	40	40	40		46.7675	51.1847	49.1766	45.8021	50.851	42.3521			-0.919108	-1.00622	-0.930612
HS08	40	40	40		46.7675	51.1847	49.1766	45.8021	50.851	42.3521			-0.919108	-1.00622	-0.930612
HS09	34.52	40	40		46.7675	51.1847	43.3976	45.8021	45.6258	42.3521			0.553615	-1.00622	-0.930612
HS10	34.625	36.49	37.15		43.7664	49.1141	43.5083	42.8754	45.7259	39.1206			0.525396	-0.0959544	-0.155102
HS11	40	40	40		46.7675	51.1847	49.1766	45.8021	50.851	42.3521			-0.919108	-1.00622	-0.930612
HS12	34.425	37.005	35.025		44.2067	47.5702	43.2974	40.6931	45.5352	39.5948			0.579145	-0.229512	0.423129
HS13	34.855	35.825	35.94		43.1978	48.235	43.7509	41.6328	45.9452	38.5084			0.463585	0.0765041	0.17415
HS14	35.835	40	40		46.7675	51.1847	44.7844	45.8021	46.8796	42.3521			0.200215	-1.00622	-0.930612
HS15	33.76	40	40		46.7675	51.1847	42.5962	45.8021	44.9011	42.3521			0.757861	-1.00622	-0.930612
HS16	40	37.215	40		44.3863	51.1847	49.1766	45.8021	50.851	39.7881			-0.919108	-0.283973	-0.930612
HS17	36.5	40	40		46.7675	51.1847	45.4856	45.8021	47.5137	42.3521			0.0214996	-1.00622	-0.930612
HS18	36.41	37.99	35.05		45.0489	47.5884	45.3907	40.7188	47.4279	40.5016			0.0456866	-0.484959	0.416327
HS19	40	40	40		46.7675	51.1847	49.1766	45.8021	50.851	42.3521			-0.919108	-1.00622	-0.930612
HS20	33.265	35.425	37.075		42.8558	49.0596	42.0741	42.7983	44.4291	38.1402			0.89089	0.180239	-0.134694
HS21	40	40	40		46.7675	51.1847	49.1766	45.8021	50.851	42.3521			-0.919108	-1.00622	-0.930612
HS22	36.69	38.54	40		45.5192	51.1847	45.686	45.8021	47.6949	41.008			-0.0295619	-0.627593	-0.930612
HS23	35.83	40	40		46.7675	51.1847	44.7791	45.8021	46.8749	42.3521			0.201559	-1.00622	-0.930612
HS24	40	34.265	38.71		41.8639	50.2475	49.1766	44.4774	50.851	37.0722			-0.919108	0.481068	-0.579592
HS25	40	40	37.855		46.7675	49.6263	49.1766	43.5993	50.851	42.3521			-0.919108	-1.00622	-0.346939
HS26	32.435	40	40		46.7675	51.1847	41.1989	45.8021	43.6377	42.3521			1.11395	-1.00622	-0.930612
HS27	40	40	40		46.7675	51.1847	49.1766	45.8021	50.851	42.3521			-0.919108	-1.00622	-0.930612
HS28	40	40	40		46.7675	51.1847	49.1766	45.8021	50.851	42.3521			-0.919108	-1.00622	-0.930612
HS29	35.68	36.405	34.98		43.6937	47.5376	44.6209	40.6469	46.7318	39.0424			0.24187	-0.0739108	0.435374
HS30	36.855	40	36.065		46.7675	48.3258	45.86	41.7611	47.8522	42.3521			-0.0739049	-1.00622	0.140136
HS31	35.985	40	40		46.7675	51.1847	44.9425	45.8021	47.0227	42.3521			0.159903	-1.00622	-0.930612
HS32	40	36.7	40		43.9459	51.1847	49.1766	45.8021	50.851	39.314			-0.919108	-0.150415	-0.930612
HS33	32.61	36.41	37.255		43.698	49.1904	41.3834	42.9832	43.8046	39.047			1.06692	-0.0752075	-0.183673
HS34	34.59	40	40		46.7675	51.1847	43.4714	45.8021	45.6925	42.3521			0.534802	-1.00622	-0.930612
HS35	36.695	40	40		46.7675	51.1847	45.6913	45.8021	47.6997	42.3521			-0.0309057	-1.00622	-0.930612
HS36	34.73	40	40		46.7675	51.1847	43.6191	45.8021	45.826	42.3521			0.497178	-1.00622	-0.930612
HS37	34.725	40	40		46.7675	51.1847	43.6138	45.8021	45.8212	42.3521			0.498522	-1.00622	-0.930612
HS38	40	40	40		46.7675	51.1847	49.1766	45.8021	50.851	42.3521			-0.919108	-1.00622	-0.930612
HS39	36.225	40	40		46.7675	51.1847	45.1956	45.8021	47.2515	42.3521			0.0954045	-1.00622	-0.930612
HS40	40	40	40		46.7675	51.1847	49.1766	45.8021	50.851	42.3521			-0.919108	-1.00622	-0.930612
HS41	40	40	35.9		46.7675	48.206	49.1766	41.5917	50.851	42.3521			-0.919108	-1.00622	0.185034
HS42	33.76	40	40		46.7675	51.1847	42.5962	45.8021	44.9011	42.3521			0.757861	-1.00622	-0.930612
HS43	36.45	40	40		46.7675	51.1847	45.4329	45.8021	47.466	42.3521			0.0349368	-1.00622	-0.930612
HS44	34.805	37.72	40		44.818	51.1847	43.6982	45.8021	45.8975	40.253			0.477022	-0.414938	-0.930612
HS45	33.805	36.955	37.25		44.164	49.1868	42.6436	42.978	44.944	39.5487			0.745767	-0.216546	-0.182313
HS46	35.525	36.905	37.185		44.1212	49.1396	44.4574	42.9113	46.584	39.5027			0.283526	-0.203579	-0.164626
HS47	34.19	40	40		46.7675	51.1847	43.0496	45.8021	45.3111	42.3521			0.6423	-1.00622	-0.930612
HS48	34.135	37.56	40		44.6812	51.1847	42.9916	45.8021	45.2587	40.1057			0.657081	-0.373444	-0.930612
HS49	36.735	37.51	40		44.6385	51.1847	45.7335	45.8021	47.7378	40.0597			-0.0416555	-0.360477	-0.930612
HS50	34.07	40	40		46.7675	51.1847	42.9231	45.8021	45.1967	42.3521			0.67455	-1.00622	-0.930612
Calibration curve parameters
J1 assay	J1	J1a	B1
slope	-3.721	-3.297	-2.67
intercept	36.58	43.45	48.7
J1a assays	J1	J1a	B1
slope	-3.924	-3.856	-3.774
intercept	45.57	36.12	42.29
B1 assay	J1	J1a	B1
slope	-3.548	-3.55	-3.675
intercept	47.59	38.78	36.58

## Sheet: Urine
	Measured Cq				Calculated Cq aspecific								Calculated specific concentration
Sample ID	Average Cq jcv-miR-J1-5p	Average Cq jcv-miR-J1a-5p	Average Cq bkv-miR-B1-5p		J1a in J1 assay	B1 in J1 assay	J1 in J1a assay	B1 in J1a assay	J1 in B1 assay	J1a in B1 assay			log copies/µL extract jcv-miR-J1-5p	log copies/µL extract jcv-miR-J1a-5p	log copies/µL extract bkv-miR-B1-5p
HS01	30.75	32.87	35.625		40.6711	48.0062	39.4219	41.3093	42.0311	35.7879			1.56678	0.842842	0.259864
HS02	40	34.905	40		42.4111	51.1847	49.1766	45.8021	50.851	37.6614			-0.919108	0.315093	-0.930612
HS03	40	28.52	31.015		36.9518	44.6569	49.1766	36.5751	50.851	31.7831			-0.919108	1.97095	1.51429
HS04	40	35.97	40		43.3217	51.1847	49.1766	45.8021	50.851	38.6419			-0.919108	0.0389004	-0.930612
HS05	34.285	32.52	34.925		40.3719	47.4976	43.1498	40.5904	45.4017	35.4657			0.61677	0.93361	0.45034
HS06	33.89	40	40		46.7675	51.1847	42.7332	45.8021	45.0251	42.3521			0.722924	-1.00622	-0.930612
HS07	40	40	40		46.7675	51.1847	49.1766	45.8021	50.851	42.3521			-0.919108	-1.00622	-0.930612
HS08	40	40	40		46.7675	51.1847	49.1766	45.8021	50.851	42.3521			-0.919108	-1.00622	-0.930612
HS09	40	40	40		46.7675	51.1847	49.1766	45.8021	50.851	42.3521			-0.919108	-1.00622	-0.930612
HS10	31.895	40	34.15		46.7675	46.9345	40.6294	39.7945	43.1228	42.3521			1.25907	-1.00622	0.661224
HS11	31.765	32.705	34.61		40.5301	47.2687	40.4923	40.2669	42.9989	35.636			1.29401	0.885633	0.536054
HS12	33.425	34.57	35.89		42.1247	48.1987	42.2429	41.5814	44.5817	37.353			0.84789	0.401971	0.187755
HS13	40	40	34.285		46.7675	47.0326	49.1766	39.9332	50.851	42.3521			-0.919108	-1.00622	0.62449
HS14	40	35.68	38.46		43.0738	50.0659	49.1766	44.2206	50.851	38.3749			-0.919108	0.114108	-0.511565
HS15	36.755	40	40		46.7675	51.1847	45.7545	45.8021	47.7569	42.3521			-0.0470304	-1.00622	-0.930612
HS16	32.005	40	40		46.7675	51.1847	40.7454	45.8021	43.2277	42.3521			1.22951	-1.00622	-0.930612
HS17	40	40	40		46.7675	51.1847	49.1766	45.8021	50.851	42.3521			-0.919108	-1.00622	-0.930612
HS18	40	40	40		46.7675	51.1847	49.1766	45.8021	50.851	42.3521			-0.919108	-1.00622	-0.930612
HS19	40	40	40		46.7675	51.1847	49.1766	45.8021	50.851	42.3521			-0.919108	-1.00622	-0.930612
HS20	40	40	40		46.7675	51.1847	49.1766	45.8021	50.851	42.3521			-0.919108	-1.00622	-0.930612
HS21	40	34.985	32.77		42.4795	45.9319	49.1766	38.3774	50.851	37.7351			-0.919108	0.294346	1.03673
HS22	40	32.8	34.9		40.6113	47.4794	49.1766	40.5647	50.851	35.7235			-0.919108	0.860996	0.457143
HS23	40	40	40		46.7675	51.1847	49.1766	45.8021	50.851	42.3521			-0.919108	-1.00622	-0.930612
HS24	36.73	32	34.045		39.9273	46.8582	45.7282	39.6867	47.733	34.987			-0.0403117	1.06846	0.689796
HS25	35.15	33.575	36.07		41.2739	48.3295	44.062	41.7663	46.2265	36.437			0.384305	0.66001	0.138776
HS26	31.67	34.535	35.955		42.0948	48.2459	40.3921	41.6482	42.9083	37.3208			1.31954	0.411048	0.170068
HS27	34.195	40	40		46.7675	51.1847	43.0549	45.8021	45.3159	42.3521			0.640957	-1.00622	-0.930612
HS28	40	35.14	36.115		42.6121	48.3622	49.1766	41.8125	50.851	37.8778			-0.919108	0.254149	0.126531
HS29	40	40	40		46.7675	51.1847	49.1766	45.8021	50.851	42.3521			-0.919108	-1.00622	-0.930612
HS30	33.56	37.28	37.9		44.4418	49.659	42.3852	43.6456	44.7104	39.8479			0.81161	-0.30083	-0.359184
HS31	40	35.165	37.78		42.6334	49.5718	49.1766	43.5223	50.851	37.9008			-0.919108	0.247666	-0.326531
HS32	37.215	40	40		46.7675	51.1847	46.2396	45.8021	48.1955	42.3521			-0.170653	-1.00622	-0.930612
HS33	40	38.1	40		45.143	51.1847	49.1766	45.8021	50.851	40.6029			-0.919108	-0.513485	-0.930612
HS34	40	40	40		46.7675	51.1847	49.1766	45.8021	50.851	42.3521			-0.919108	-1.00622	-0.930612
HS35	34.865	40	40		46.7675	51.1847	43.7614	45.8021	45.9547	42.3521			0.460898	-1.00622	-0.930612
HS36	40	40	40		46.7675	51.1847	49.1766	45.8021	50.851	42.3521			-0.919108	-1.00622	-0.930612
HS37	28.295	40	40		46.7675	51.1847	36.833	45.8021	39.6902	42.3521			2.22655	-1.00622	-0.930612
HS38	40	40	40		46.7675	51.1847	49.1766	45.8021	50.851	42.3521			-0.919108	-1.00622	-0.930612
HS39	40	40	40		46.7675	51.1847	49.1766	45.8021	50.851	42.3521			-0.919108	-1.00622	-0.930612
HS40	40	35.17	36.695		42.6377	48.7836	49.1766	42.4081	50.851	37.9054			-0.919108	0.246369	-0.0312925
HS41	40	40	40		46.7675	51.1847	49.1766	45.8021	50.851	42.3521			-0.919108	-1.00622	-0.930612
HS42	40	40	40		46.7675	51.1847	49.1766	45.8021	50.851	42.3521			-0.919108	-1.00622	-0.930612
HS43	34.655	40	40		46.7675	51.1847	43.54	45.8021	45.7545	42.3521			0.517334	-1.00622	-0.930612
HS44	40	40	40		46.7675	51.1847	49.1766	45.8021	50.851	42.3521			-0.919108	-1.00622	-0.930612
HS45	40	40	40		46.7675	51.1847	49.1766	45.8021	50.851	42.3521			-0.919108	-1.00622	-0.930612
HS46	34.545	40	40		46.7675	51.1847	43.424	45.8021	45.6496	42.3521			0.546896	-1.00622	-0.930612
HS47	40	40	40		46.7675	51.1847	49.1766	45.8021	50.851	42.3521			-0.919108	-1.00622	-0.930612
HS48	40	37.13	38.335		44.3136	49.9751	49.1766	44.0923	50.851	39.7098			-0.919108	-0.261929	-0.477551
HS49	31.23	40	40		46.7675	51.1847	39.9281	45.8021	42.4887	42.3521			1.43779	-1.00622	-0.930612
HS50	34.73	40	40		46.7675	51.1847	43.6191	45.8021	45.826	42.3521			0.497178	-1.00622	-0.930612
Calibration curve parameters
J1 assay	J1	J1a	B1
slope	-3.721	-3.297	-2.67
intercept	36.58	43.45	48.7
J1a assays	J1	J1a	B1
slope	-3.924	-3.856	-3.774
intercept	45.57	36.12	42.29
B1 assay	J1	J1a	B1
slope	-3.548	-3.55	-3.675
intercept	47.59	38.78	36.58
