# Supplementary material for: Viral miRNAs in plasma and urine divulge JC polyomavirus infection
Source: Virol J. 2014 Sep 2;11:158. doi: 10.1186/1743-422X-11-158 (PMC4168162; doi:10.1186/1743-422X-11-158)
Supplement: Supplementary file 3 — Additional file 3: Table S2: Individual results of JCPyV VP1 antibody levels, urinary viral load and plasma viral load. (ZIP 12 KB) [file 12985_2014_2490_MOESM3_ESM.zip]

Archive with 1 entries (1 files):
- 1339612096133134_add3.xlsx
