# Supplementary material for: Viral miRNAs in plasma and urine divulge JC polyomavirus infection
Source: Virol J. 2014 Sep 2;11:158. doi: 10.1186/1743-422X-11-158 (PMC4168162; doi:10.1186/1743-422X-11-158)
Supplement: Supplementary file 3 — Additional file 3: Table S2: Individual results of JCPyV VP1 antibody levels, urinary viral load and plasma viral load. (ZIP 12 KB) [file 12985_2014_2490_MOESM3_ESM.zip › 1339612096133134_add3.xlsx]

## Sheet: Sheet1
Sample ID	JCV VP1 serology (log2 test/ctrl)	JCV Urinary Viral Load (log cp/mL)	JCV Plasma Viral Load (log cp/mL)
HS47	0.0666319	Neg	Neg
HS48	0.464932	Neg	Neg
HS01	0.479135	Neg	Neg
HS19	0.506062	Neg	Neg
HS15	0.510324	Neg	Neg
HS14	0.66647	Neg	Neg
HS44	0.703235	Neg	Neg
HS09	0.744523	Neg	Neg
HS05	0.755336	Neg	Neg
HS06	0.789931	Neg	Neg
HS12	0.825426	Neg	Neg
HS46	0.869224	Neg	Neg
HS34	0.91012	Neg	Neg
HS29	0.920566	Neg	Neg
HS28	1.0068	Neg	Neg
HS23	1.08103	Neg	Neg
HS07	1.11641	Neg	Neg
HS39	1.13032	Neg	Neg
HS13	1.19662	Neg	Neg
HS40	1.20847	Neg	Neg
HS10	1.26316	Neg	Neg
HS04	1.28758	Neg	Neg
HS18	1.40896	Neg	Neg
HS42	1.41466	Neg	Neg
HS31	1.84285	Neg	Neg
HS41	1.86715	Neg	Neg
HS17	2.08746	Neg	Neg
HS32	2.47369	Neg	Neg
HS02	2.62064	Neg	Neg
HS35	2.68544	Neg	Neg
HS50	2.9653	Neg	Neg
HS45	3.56282	Neg	Neg
HS21	4.55388	Neg	Neg
HS33	4.6819	Neg	Neg
HS08	4.80519	Neg	Neg
HS38	5.52092	Neg	Neg
HS27	5.71367	Neg	Neg
HS30	4.28649	3.26	Neg
HS20	1.5641	4.81	Neg
HS25	4.71575	4.97	Neg
HS43	4.56205	5.18	Neg
HS36	4.56051	5.4	Neg
HS26	5.82224	5.8	Neg
HS24	5.57081	6.23	Neg
HS22	5.17165	6.39	Neg
HS03	5.59876	6.68	Neg
HS37	6.30182	6.7	Neg
HS49	5.94824	6.75	Neg
HS16	5.93446	7.12	Neg
HS11	5.28322	7.29	Neg
